# Supplementary material for: Disrupting the TGF-β-regulated epithelial-mesenchymal transition, apoptotic and autophagic phenotypes of 3D glioblastoma spheroids via glycolytic inhibition
Source: Explor Target Antitumor Ther. 2026 Mar 30;7:1002364. doi: 10.37349/etat.2026.1002364 (PMC13087734; doi:10.37349/etat.2026.1002364)
Supplement: Supplementary file 2 [file 1002364_sup_2.xlsx]

## Sheet: Fold Regulation
	Gene ID	HD	HD + 2DG		Genes induced upon HD	Function in Epithelial-Mesenchymal Transition	Mechanism/Pathway	Notes
	COL3A1	8.94	2.17		COL3A1	Collagen synthesis; ECM remodeling	ECM remodeling and stiffness increase	Promotes mesenchymal phenotype
	MMP9	8.11	2.51		MMP9	Matrix degradation; invasion facilitation	Breakdown of basement membrane	Facilitates invasion and metastasis
	PDGFRB	5.82	1.32		PDGFRB	Growth factor signaling; fibroblast activation	PDGF pathway activation	Supports fibroblast-like transition
	CAMK2N1	5.17	-1.12		CAMK2N1	Calcium signaling modulation; EMT regulation	Calcium/calmodulin-dependent signaling	Influences EMT via calcium signaling
	FN1	3.84	1.03		FN1	Fibronectin production; cell adhesion changes	Altered adhesion and migration	Key ECM component in EMT
	COL1A2	3.78	-1.3		COL1A2	Collagen type I synthesis; ECM stiffness	Enhanced ECM deposition	Increases tissue rigidity aiding EMT
	TGFB3	3.39	1.12		TGFB3	TGF-beta signaling; EMT induction	Canonical TGF-beta/SMAD signaling	Master regulator of EMT
	IGFBP4	2.71	1.28		IGFBP4	IGF binding; survival and migration	IGF signaling modulation	Enhances survival during EMT
	BMP1	2.68	-1.09		BMP1	ECM processing; collagen maturation	Collagen processing and ECM maturation	Important for ECM structural integrity
	SPARC	2.6	1.13		SPARC	ECM interaction; migration and invasion	Cell-matrix interaction and migration	Linked to tumor progression
	COL5A2	2.5	-2.5		COL5A2	Collagen type V synthesis; ECM organization	Structural ECM organization	Supports EMT-associated ECM changes
	STAT3	2.5	-1.46		STAT3	Transcription factor; EMT gene activation	JAK/STAT signaling pathway	Activates EMT transcriptional program
	ITGAV	2.43	-40.22		ITGAV	Integrin signaling; cell motility	Integrin-mediated signaling	Promotes motility and invasion
	TIMP1	2.14	-1.51		TIMP1	MMP inhibition; ECM balance	Regulation of MMP activity	Maintains ECM homeostasis
	SMAD2	2.07	-1.38		SMAD2	TGF-beta pathway mediator; EMT signaling	SMAD-dependent transcription	Critical for EMT signaling cascade
	NUDT13	2.06	-1.58		NUDT13	Metabolic regulation; oxidative stress response	Redox homeostasis and stress response	May influence metabolic adaptation
	NODAL	2.04	-2.46		NODAL	Developmental signaling; EMT initiation	Nodal/TGF-beta signaling	Essential for developmental EMT
	B2M	1.99	1.49
	STEAP1	1.79	-2.62
	CDH2	1.77	-2.81
	MMP2	1.74	-1.79
	SERPINE1	1.73	-1.64
	ITGB1	1.67	-2.01
	CAV2	1.53	-2.45
	ILK	1.51	-3.39
	KRT19	1.51	-1.85
	CTNNB1	1.47	-1.3
	RAC1	1.47	-2.81
	F11R	1.43	-4.69
	MAP1B	1.43	-4.06
	CALD1	1.42	-3.78
	MSN	1.41	-2.19
	EGFR	1.37	-2.69
	JAG1	1.28	-36.5
	GSK3B	1.27	-2.13
	DSP	1.22	-3.76
	SPP1	1.11	-2.91
	RPLP0	1.1	-1.02
	FOXC2	1.09	-3.53
	DESI1	1.09	-3.34
	TCF4	1.08	-3.1
	ITGA5	1.07	-9.25
	FZD7	1.05	-3.14
